# Supplementary material for: S-72, a Novel Orally Available Tubulin Inhibitor, Overcomes Paclitaxel Resistance via Inactivation of the STING Pathway in Breast Cancer
Source: Pharmaceuticals (Basel). 2023 May 15;16(5):749. doi: 10.3390/ph16050749 (PMC10221130; doi:10.3390/ph16050749)
Supplement: Supplementary file 1 [file pharmaceuticals-16-00749-s001.zip]

Archive with 1 entries (1 files):
- pharmaceuticals-2312893-supplementary.pdf
